# Supplementary material for: Go with the Flow—Early Assessment of Measurable Residual Disease in Children with Acute Lymphoblastic Leukemia Treated According to ALL IC-BFM2009
Source: Cancers (Basel). 2022 Oct 30;14(21):5359. doi: 10.3390/cancers14215359 (PMC9653819; doi:10.3390/cancers14215359)
Supplement: Supplementary file 1 [file cancers-14-05359-s001.zip]

Archive with 1 entries (1 files):
- cancers-1898127-supplementary.pdf
